# Supplementary material for: A Predictive MRI Radiomics Model for Histologic Differentiation in Soft Tissue Sarcomas
Source: Cancers (Basel). 2026 May 21;18(10):1667. doi: 10.3390/cancers18101667 (PMC13204288; doi:10.3390/cancers18101667)
Supplement: Supplementary file 1 [file cancers-18-01667-s001.zip]

Archive with 1 entries (1 files):
- cancers-4285336-supplementary.pdf
